# Supplementary material for: Balsalazide-Derived Heterotriaryls as Sirtuin 5 Inhibitors: A Case Study of a Reversible Covalent Inhibition Strategy
Source: Molecules. 2025 Sep 20;30(18):3821. doi: 10.3390/molecules30183821 (PMC12472749; doi:10.3390/molecules30183821)
Supplement: Supplementary file 1 [file molecules-30-03821-s001.zip]

Archive with 1 entries (1 files):
- molecules-3861391-supplementary.pdf
